# Supplementary material for: High-Throughput Sequencing of a South American Amerindian
Source: PLoS One. 2013 Dec 30;8(12):e83340. doi: 10.1371/journal.pone.0083340 (PMC3875439; doi:10.1371/journal.pone.0083340)
Supplement: Table S1 — Total high-confidence SNPs detected. A complete list of all high-confidence SNPs detected in the sample, including its' chromossomic position relative to hg19 reference genome, the reference and mutant base observed with their relative base coverage and dbSNP identification. (ZIP) [file pone.0083340.s003.zip]

Archive with 3 entries (2 files):
- Suplementary Table 1.csv
- __MACOSX/
- __MACOSX/._Suplementary Table 1.csv
